# Supplementary material for: Different Proteostasis Mechanisms Facilitate the Assembly of Individual Components on the Chitin Synthase 3 Complex at the Endoplasmic Reticulum
Source: J Fungi (Basel). 2025 Mar 14;11(3):221. doi: 10.3390/jof11030221 (PMC11943272; doi:10.3390/jof11030221)
Supplement: Supplementary file 1 [file jof-11-00221-s001.zip]

Archive with 2 entries (2 files):
- jof-3490392-supplementary tables.pdf
- Supplementary Figures Final.pdf
